# Supplementary material for: Does joint mobilization effectively improve chronic ankle instability ? A systematic review and meta-analysis
Source: Front Med (Lausanne). 2026 Jan 14;12:1711920. doi: 10.3389/fmed.2025.1711920 (PMC12847370; doi:10.3389/fmed.2025.1711920)
Supplement: Supplementary file 1 [file Data_Sheet_1.csv]

Search number	Query	Sort By	Filters	Search Details	Results	Time
4	((joint mobilization[Title/Abstract]) OR (joint motion[Title/Abstract])) AND (((chronic ankle instability) OR (ankle instability)) OR (chronic ankle joint instability))	Most Recent	Randomized Controlled Trial	(("joint mobilization"[Title/Abstract] OR "joint motion"[Title/Abstract]) AND ((("chronic"[All Fields] OR "chronical"[All Fields] OR "chronically"[All Fields] OR "chronicities"[All Fields] OR "chronicity"[All Fields] OR "chronicization"[All Fields] OR "chronics"[All Fields]) AND ("ankle"[MeSH Terms] OR "ankle"[All Fields] OR "ankle joint"[MeSH Terms] OR ("ankle"[All Fields] AND "joint"[All Fields…	23	23:25:04
3	((joint mobilization[Title/Abstract]) OR (joint motion[Title/Abstract])) AND (((chronic ankle instability) OR (ankle instability)) OR (chronic ankle joint instability))	Most Recent		("joint mobilization"[Title/Abstract] OR "joint motion"[Title/Abstract]) AND ((("chronic"[All Fields] OR "chronical"[All Fields] OR "chronically"[All Fields] OR "chronicities"[All Fields] OR "chronicity"[All Fields] OR "chronicization"[All Fields] OR "chronics"[All Fields]) AND ("ankle"[MeSH Terms] OR "ankle"[All Fields] OR "ankle joint"[MeSH Terms] OR ("ankle"[All Fields] AND "joint"[All Fields]…	114	23:24:57
2	(joint mobilization[Title/Abstract]) OR (joint motion[Title/Abstract])	Most Recent		"joint mobilization"[Title/Abstract] OR "joint motion"[Title/Abstract]	3,829	23:24:24
1	((chronic ankle instability) OR (ankle instability)) OR (chronic ankle joint instability)	Most Recent		(("chronic"[All Fields] OR "chronical"[All Fields] OR "chronically"[All Fields] OR "chronicities"[All Fields] OR "chronicity"[All Fields] OR "chronicization"[All Fields] OR "chronics"[All Fields]) AND ("ankle"[MeSH Terms] OR "ankle"[All Fields] OR "ankle joint"[MeSH Terms] OR ("ankle"[All Fields] AND "joint"[All Fields]) OR "ankle joint"[All Fields] OR "ankles"[All Fields] OR "ankle s"[All Fields…	6,471	23:19:39
